# Supplementary material for: Cell type‐specific regulation of ciliary transition zone assembly in vertebrates
Source: EMBO J. 2018 Apr 12;37(10):e97791. doi: 10.15252/embj.201797791 (PMC5978567; doi:10.15252/embj.201797791)
Supplement: Supplementary file 3 — Movie EV1 [file EMBJ-37-e97791-s003.zip]

Archive with 5 entries (4 files):
- Movie_EV1_legend.rtf
- MovieEV1.avi
- __MACOSX/
- __MACOSX/._Movie_EV1_legend.rtf
- __MACOSX/._MovieEV1.avi
