# Supplementary material for: Cell type‐specific regulation of ciliary transition zone assembly in vertebrates
Source: EMBO J. 2018 Apr 12;37(10):e97791. doi: 10.15252/embj.201797791 (PMC5978567; doi:10.15252/embj.201797791)
Supplement: Supplementary file 5 — Source Data for Appendix [file EMBJ-37-e97791-s008.zip › EMBOJ-2017-97791R_Appendix_Source_Data/EMBOJ-2017-97791R_Source_Data_for_Appendix.xls]

## Sheet: Blatt1
									Screening clones for mutations in off-targets by RFLP-analysis
							Clones with		Number/Type of potential deletions					Number/Type of potential insertions
						MM position	mutations		not detectable					not detectable
						distal-	detected		Del-1	Del-2	Del-3	Del (4-9)	Del (10-15)	Ins+1	Ins+2	Ins+3	RFLP-analysis
Off-target	Sequence	Score	MMs	PAM-type		proximal	Mutant/Total		n=2	n=3	n=4	n=45	n=81	n=4	n=16	n=64	enzymes used		Comments
RPGRIP1L-ON	CATCTCGTCCCAGCCGCTTGGGG
RPGRIP1L-OT-cx1	CcTgTaGTCCCAGCCGCTTGGGG	1.5	3	NGG		3-0	0/6		none	none	none	none	none	none	none	none	MwoI,BslI,Fnu4HI,BstXI	x
RPGRIP1L-OT1	CATCaCcTCCCgGCCGCTTGTAG	0.9	3		NAG	2-1	0/6		none	none	none	del-(6-9)7x	none	ins+C,T,A	none	35/64	Fnu4HI,MwoI,BstUI,FokI,ApeKI,Cac8I,BslI,MluCI,BccI,BsrBI	x
RPGRIP1L-OT-cx2N	CcagTgGTCCCAGCCGCTTGGGG	0.8	4	NGG		4-0	na											x	in HEK293 mismatch in PAM: GGG to GGA
RPGRIP1L-OT-cx2	CcagTgGTCCCAGCCGCTTGAGG	0.8	4	NGG		4-0	0/6		none	none	none	none	none	ins+C	ins+CC	ins+CnC	SmlI,BslI,AciI	x	only present in HEK293
RPGRIP1L-OT2	acTCTCGTCaCAGCCGtTTGCAG	0.6	4		NAG	3-1	0/6		del-T	del-TT	none	none	none	ins+C,T,A	none	39/64	BceAI,HpyCH4V,MslI,MwoI,Hpy99I,Cac8I,BsrDI	x
RPGRIP1L-OT3	CccCTCcTCCCcGCCGCTTGGAG	0.5	4		NAG	3-1	0/6		none	none	none	none	del-(13-15)3x	none	none	41/64	BslI,Fnu4HI,MspA1I,BstUI,StyI,	x
RPGRIP1L-OT4	CATCTCcTCCatGCCGCTTGGGG	0.5	3	NGG		1-2	0/6		none	none	none	del-8(1x)	none	none	none	41/64	Fnu4HI,BslI,BstXI,BsaJI,MwoI,XcmI,BstUI	x
RPGRIP1L-OT-cx3	CgTgTCcTCCCAtCCGCTTGGGG	0.4	4	NGG		3-1	0/6		none	none	none	none	none	none	none	none	BstXI	x
RPGRIP1L-OT5	CATCctGTCCCAGCCtCTTGAGG	0.3	3	NGG		2-1	0/6		none	none	none	none	none	none	ins+TC	ins+nTC	Hpy188III,SmlI,BseY1	x
RPGRIP1L-OT-cx4	CcTCTaGTCCCAGCCaCTTGTGG	0.3	3	NGG		2-1	0/6		none	none	none	del-5(1x)	del-10(3x)	none	none	37/64	MwoI,BslI,BstXI,BseYI,HhaI,MspA1I,BstUI,PspGI,Cac8I,DraIII,AlwNI,HpyCH4III,HpyCH4IV,MluCI	x
RPGRIP1L-OT-cx6	CcTCTaGTCCCAGCCaCTTGGGG	0.3	3	NGG		2-1	0/6		none	none	none	del-7(1x),del-8(1x)	del-11(4x)	ins+T,A	10/16	none	BsaJI,BslI,PflMI,BseYI,MwoI,HpyCH4IV,XcmI,HpyCH4III,StyD4I,MspA1I	x
RPGRIP1L-OT-cx7	CcTCTaGTCCCAGCCaCTTGGGG	0.3	3	NGG		2-1	0/6		none	none	none	none	none	none	none	none	BstXI	x	4 MMs in HEK293, (T to C)
RPGRIP1L-OT-cx5	CcTCTaGTCCCAGCCaCTTGAAG	0.3	3		NAG	2-1	excluded											x	NAG-PAM
RPGRIP1L-OT-cx8	CATCTaGTCCCAGCtaCTTGGAG	0.1	3		NAG	1-2	excluded											x	NAG-PAM
RPGRIP1L-OT9	CATCTCGcCCCAGgaGCTTGGAG	0.1	3		NAG	1-2	excluded											x	NAG-PAM
RPGRIP1L-OT10	CATCTCGTCCaAcCCcCTTGGAG	0.1	3		NAG	0-3	excluded											x	NAG-PAM
																		x
RPGRIP1-ON	GCATGCTCCTTAAACGATGGAGG																	x
RPGRIP1-OT1	GtAgGCTCtgTAAACGATGGCAG	0.8	4		NAG	4-0	0/8		none	none	none	none	none	none	ins+GA	ins+nGA,TGG	Bcc1,Apek1	x
RPGRIP1-OT2	GCAgGCTgaaTAAACGATGGAAG	0.8	4		NAG	4-0	0/8		none	none	none	del-8 (1x)	none	none	ins+GA	ins+nGA,TGG	Bcc1,Cac8I	x
RPGRIP1-OT3	tCAaaCTCCTTcAACGATGGCAG	0.7	4		NAG	3-1	0/8		none	none	none	none	none	none	ins+GA	ins+nGA,TGG	Bcc1	x
RPGRIP1-OT4	agAgGCTCCTTAAAgGATGGTGG	0.4	4	NGG		3-1	0/8		none	none	1	none	none	none	ins+GA	ins+nGA,TGG	Bcc1,Fok1,Mse1	x
RPGRIP1-OT5	atcTGCTCCTTAAAaGATGGGAG	0.4	4		NAG	3-1	0/8		none	none	none	none	none	none	ins+GA	ins+nGA,TGG	Bcc1	x
RPGRIP1-OT9	GCtTGCTCCTTAAACacTGGAGG	0.2	3	NGG		1-2	excluded											x	MM-location: 1-2 (distal/proximal to PAM)
RPGRIP1-OT10	GCATGCTCCTTAAtgaATGGAGG	0.0	3	NGG		0-3	excluded											x	MM-location: 0-3 (distal/proximal to PAM)
RPGRIP1-OT6	GCtTGgTCCTTAAACaATGGTAG	0.3	3		NAG	2-1	excluded											x	NAG-PAM
RPGRIP1-OT7	GCATGCTCtTTAAACGtTGtAAG	0.3	3		NAG	1-2	excluded											x	NAG-PAM
RPGRIP1-OT14	tCATGCTCCTTAAAaGAaGGAAG	0.2	3		NAG	1-2	excluded											x	NAG-PAM
RPGRIP1-OT15	GCcTGCTCCTTAAAgGAaGGAAG	0.2	3		NAG	1-2	excluded											x	NAG-PAM
RPGRIP1-OT16	GCcTGCTCCTTAAgCcATGGCAG	0.1	3		NAG	1-2	excluded											x	NAG-PAM
																		x
Invs-ON	GGGATCTTGCCTTCCACGTCGGG																	x
Invs-OT2	GGGgTCTTGCCTTCCACcTCTAG	2.4	2		NAG	1-1	0/8		none	del-AC	none	none	none	ins+C	ins+CC,CT	ins+nCC,CAC,CCT,CGC	Mnl1,BsaJ1,Bsl1,HpyAV,EcoN1	x
Invs-OT1	GGGATCTTcCtTTCCACGTCGGG	1.9	2	NGG		1-1	0/8		none	none	none	none	del-16(1x)	none	none	ins+CAC	HpyCH4IV,BslI,Afl3	x
Invs-OT3	GaGAaaTTGCCTTCCACGTCTGG	1.5	3	NGG		3-0	0/8		none	none	none	none	none	none	none	ins+CAC	HpyCH4IV,Bsl1	x
Invs-OT4	GcGgTCTTGCCTTCCAaGTCAGG	1.3	3	NGG		2-1	0/8		2	3	none	del-(4-9)21x	del-(10-16)9x	none	not calculated	not calculated	HpyAV,EcoN1,Bsl,Sty1,Hpy188III	x
Invs-OT17	tGGAaCcgGCCTTCCACGTCCGG	0.9	4	NGG		3-0	0/8		none	none	none	none	none	none	none	ins+CAC	BmgB1,HpyCH4IV,Hpy99I,Afl3	x
Invs-OT18	atGAgCaTGCCTTCCACGTCAGG	0.9	4	NGG		4-0	na											x	5MMs in NIH3T3 (C to T)
Invs-OT5	GGGActTTGCCTTCCAgGTCAGG	0.7	3	NGG		2-1	0/8		none	none	none	none	none	none	ins+GT	ins+GTn	PspG1,BsaJ1,Hpy188III,Pfo1,Bgl1	x
Invs-OT6	GGGgTCTTaCCTTCCACcTCTGG	0.4	3	NGG		2-1	0/8		none	none	none	none	none	none	none	ins+nAC,nTC,nGC,CCT	Hpy188III,HpyAV,Bsl1,Mnl1,PflM1,BstX1,Mwo1	x
Invs-OT7	GGGcTtTTGCCTTtCACGTCAGG	0.3	3	NGG		2-1	0/8		none	none	none	none	none	none	none	ins+CAC	BmgB1,Afl3,Hpy99I	x
Invs-AGG5	GGGATgcTGCCTTCaACGTCAGG	0.3	3	NGG		2-1	na											x	found only in NIH3T3, polymorphism (C/T) at position 17 of off-target site, not testable
Invs-OT8	tGGATCTTGCCTcCCAaGTCAGG	0.5	3	NGG		1-2	excluded											x	MM-location: 1-2 (distal/proximal to PAM)
Invs-OT9	GGGtTCTTGCCTTgCACcTCCGG	0.1	3	NGG		1-2	excluded											x	MM-location: 1-2 (distal/proximal to PAM)
Invs-OT10	GGGATgTTGCCTTCCtCtTCTGG	0.1	3	NGG		1-2	excluded											x	MM-location: 1-2 (distal/proximal to PAM)
Invs-OT11	GGGATCTTtCCTTCCcCtTCAGG	0.1	3	NGG		1-2	excluded											x	MM-location: 1-2 (distal/proximal to PAM)
Invs-OT13	GGGgTCTTGtCTTCCcCGTCTAG	0.5	3		NAG	2-1	excluded											x	NAG-PAM
Invs-OT12	aGGATCTTGCCcTCCACcTCTAG	0.3	3		NAG	1-2	excluded											x	NAG-PAM
Invs-OT14	GGGATCTccCCTTaCACGTCAAG	0.2	3		NAG	2-1	excluded											x	NAG-PAM
Invs-OT15	GGGATCTTGgCTcCCACaTCAAG	0.1	3		NAG	1-2	excluded											x	NAG-PAM
Invs-OT16	GGGATCTTGCCTTaaAtGTCCAG	0.1	3		NAG	0-3	excluded											x	NAG-PAM
																		x
Cep290-ON	GCGTTAACAGCCATCATGACTGG																	x
Cep290-AGG1	GCGTTgACAGCCATCATGgCAGG	2.1	2	NGG		1-1	0/8		none	none	none	none	none	none	none	none	Bgl1,Aci1	x
Cep290-AAG4	GgGTTAgCAtCCATCATGACAAG	1.7	3		NAG	3-0	0/8		none	none	none	del-6(1x)	none	none	none	ins+GAC,GAA	BspH1,Bsl1,BcoD1,Msl1	x
Cep290-OT6	ctGTTAACAGaCATCATGACCAG	1.6	3		NAG	2-1	0/8		none	none	none	none	none	none	none	ins+GAC,GAA	BspH1,BcoD1,Msl1,Sau96I	x
Cep290-OT1	GCcTaAACAGtCATCATGACTAG	1.5	3		NAG	2-1	na											x	not present in NIH3T3, centered deletion of 1bp
Cep290-OT9	GgGaTAAaAtCCATCATGACAGG	1.3	4	NGG		4-0	0/8		none	none	none	del-6(1x)	none	none	none	ins+GAC,GAA	BspH1,BcoD1,Msl1,Bsl1	x
Cep290-OT2	tCcTTAggAGCCATCATGACAGG	0.9	4	NGG		4-0	na											x	highly conserved multi copy locus plus polymorphisms within off-target sequence,not testable
Cep290-OT3	GgGTTgACAGCCATCATGAGGGG	0.9	3	NGG		2-1	0/8		none	none	none	none	none	none	ins+GA	ins+GAC,GAA	BspH1,Msl1,BseR1	x
Cep290-OT4	ataTTAACAGtCATCATGACGAG	0.8	4		NAG	3-1	0/8		none	none	2	del-5(1x)	del-11(1x)	none	none	ins+GAT,GAG,CAT	BspH1,BcoD1,Hpy99I,Mbo2	x
Cep290-OT5	GCGTTcAgAGCCATCATGAgAAG	0.8	3		NAG	2-1	0/8		none	del-GA	none	none	del-13(1x)	none	ins+GA	ins+GAT,GAG,CAT	BspH1,Ahd1,Mbo2	x
Cep290-OT7	GgGTTcACAGCCATgATGACAGG	0.5	3	NGG		2-1	0/8		del-G	none	4	del-(4-9)11x	not calculated	ins+C,T,A	14/16	42/64	Msl1,Hpy166II,BcoD1,Bcc1,Bsl1	x
Cep290-OT8	GtGTTAACAGtCATCcTGACGGG	0.3	3	NGG		1-2	0/8		none	none	none	del-5(2x)	none	none	none	none	Hpy188III,BsaJ1,Fok1,Bsl1,BspH1	x
Cep290-OT10	GCGTgcACAGCCATCAcGACAAG	0.7	3		NAG	2-1	excluded											x	NAG-PAM
Cep290-OT11	GCGTTtgCAGCCtTCATGACCAG	0.4	3		NAG	2-1	excluded											x	NAG-PAM
Cep290-OT12	GgGTTAACAGCCATCtTGcCAAG	0.2	3		NAG	1-2	excluded											x	NAG-PAM
Cep290-OT13	GCtTTAACAGCCAgCAgGACAAG	0.2	3		NAG	1-2	excluded											x	NAG-PAM
																		x
Nphp1-ON	TGCAGGCGCTGAGGCGCCGCGGG																	x
Nphp1-OT1	TGCAGGCaCTGAGGCGCCGaGAG	4.2	2		NAG	1-1	0/7		none	none	none	none	del-12(1x)	none	none	ins+CGG,ins+CAn	BsaH1,Ava1,Aci1,EcoN1,BssS1,Hpy99I	x
Nphp1-OT2	gcCAGGCGtTGAGGCGCCGCCGG	1.6	3	NGG		3-0	3/7		none	none	4	del-(5-9)4x	del-11(2x)	none	ins+CG,CA,CT	16/64	BsaH1,SgrA1,Fau1,Cac8I	x
Nphp1-OT3	gGgAGGCGaTGAGGCGCCGCGGG	1.6	3	NGG		3-0	na											x	amplification failed (GC-rich,78%)
Nphp1-OT6	TGgAGGaGCTGcGGCGCCGCCGG	0.9	3	NGG		2-1	0/7		none	none	none	del-6(1x)	none	ins+C	none	none	BsaH1,Bsl1,Mwo1,Bgl1	x
Nphp1-OT4	gGCgGGCGCTGAGGtGCCGCGGG	0.8	3	NGG		2-1	0/7		none	none	none	del-8(1x)	none	none	ins+CC	none	Sac2,Ban1,Bgl1,Bsl1	x
Nphp1-OT5	gGCAGcCGCTGAcGCGCCGCGGG	0.7	3	NGG		2-1	0/7		none	none	none	none	none	none	ins+CC,AC,TC	ins+GnC,AnC,Tnc	Sac2,Hga1,BssH2,Cac8I,BsaH1,Bsl1	x
Nphp1-OT8	TGCAGGtGCaGAGGCGCCcCAGG	0.6	3	NGG		2-1	0/7		del-C	del-CC	none	none	del-10(2x)	ins+C	ins+CC,CA	none	BsaH1,Bsl1,Aci1,Mnl1	x
Nphp1-OT7	TGCAGGgGCTGtGGCGCCcCAGG	0.3	3	NGG		1-2	0/7		del-C	none	none	none	none	ins+C	ins+CC,CA	ins+Cnn(8x)	BsaH1,BsaJ1,Cac8I,Aci1,Mnl1	x
Nphp1-OT9	TGCtGGaGCTGAGcCGCCGCTGG	0.3	3	NGG		2-1	na											x	4 MMs in NIH3T3, (C to T)
Nphp1-OT10	TGCAGGCcCTGAcGgGCCGCGGG	0.3	3	NGG		1-2	excluded											x	MM-location: 1-2 (distal/proximal to PAM)
Nphp1-OT11	TGCAGGCGCgGcGcCGCCGCCGG	0.1	3	NGG		1-2	excluded											x	MM-location: 1-2 (distal/proximal to PAM)
Nphp1-OT12	TGCtGGCcCTGAGGgGCCGCAAG	0.8	3		NAG	2-1	excluded											x	NAG-PAM
Nphp1-OT13	TGCgGGCGCgGAGGCcCCGCGAG	0.5	3		NAG	2-1	excluded											x	NAG-PAM
Nphp1-OT14	TGCtGGCGCTGAGGCcCCGgGAG	0.2	3		NAG	1-2	excluded											x	NAG-PAM
Table description:
Sequence:	mismatches to the on-target sequence are shown in small lettters and boldface; bases in red colour: see Comments
Score:	offtarget sites are displayed in ranked order according to the score calculated by the CRISPRDesign-Tool (crispr.mit.edu/)
MMs:	number of mismatches(MMs)in the off-target sequence compared to the 20bp on-target (without PAM).
PAM-type:	either NGG or NAG
MM position:	the number of MMs located distal(postion1-10) and proximal(position 11-20) to the PAM.
Clones with mutations detected:
	number of clones with mutations/total number of clones tested.
	na - not analyzed, see Comments
	excluded - excluded from analysis are off-targets (NGG-PAM) with more than 1 MM in the PAM-proximal region
	and off-targets with PAM-type NAG (unless they are present among the top ranked sites).
Number/Type of potential deletions/insertions not detectable:
	the number or type of mutation(s) which cannot be detected with the set of restriction enzymes used.
	major classes of potential mutations are idicated (Del-1,-2,-3,-(4-9),-(10-15); Ins+1,+2,+3).
	n= total number of potential mutations possible
	deletions: either starting/ending at the Cas9-site, or overlapping the Cas9 site in either direction
	insertions: all permutations possible
RFLP analysis	list of restriction enzymes is given in a ranked order, with enzymes detecting the majority of indel mutations at the top and in boldface.
Comments	refers to special features of some of the off-targets.

## Sheet: Blatt2
oligos for targeting (cloned into PX459)
RPGRIP1L-exon3-top	CACCGCATCTCGTCCCAGCCGCTTG
RPGRIP1L-exon3-bottom	TTTGGTTCGCCGACCCTGCTCTACG
RPGRIP1-exon4-top	CACCGCATGCTCCTTAAACGATGG
RPGRIP1-exon4-bottom	TTTGGGTAGCAAATTCCTCGTACG
Invs-exon4-top	CACCGGGATCTTGCCTTCCACGTC
Invs-exon4-bottom	TTTGCTGCACCTTCCGTTCTAGGG
Cep290-exon10-top	CACCGCGTTAACAGCCATCATGAC
Cep290-exon10-bottom	TTTGCAGTACTACCGACAATTGCG
Nphp1-exon1-top	CACCGTGCAGGCGCTGAGGCGCCGC
Nphp1-exon1-bottom	TTTGCGCCGCGGAGTCGCGGACGTG
primer for on-targets		size of PCR	differences to	polymorphism
		product(bp)	Reference Genome
hRPGRIP1L-ex3-for	CAGGTTCTGCACTGAAGTCTTCAC	697	none
hRPGRIP1L-ex3-rev	GCCTGAGTACAGTGGGTTTAACC
hRPGRIP1-ex4-for	CTTGAGGATCTATAGTCTGGCTGAC	445	none
hRPGRIP1-ex4-rev	GTTGGAATTTGACCTAGGGTCGAC
Invs-ex4-for	CACCATTCCTCGCCCTGTTATG	546	(1MM)	A/T
Invs-ex4-rev	CAGAGGAAACTCCAGTGTGGAGT
Cep290-ex10-for	TGCTTCATGTGGCCCTGATAGG	611	4MMs,del-22(1x)	none
Cep290-ex10-rev	CCATTCCTGATCACTCTTGCCTG
Nphp1-ex1-for2	CGACCGTTTAGTGCAACCTGTG	556	4MMs,del-1(1x)	none
Nphp1-ex1-rev2	CCATGCACTGTGCGTTGTGACTT
primer for off-targets		size of PCR	differences to	polymorphism
		product(bp)	Reference Genome
RPGRIP1L-OT-cx1-for	GAGAGACCCTAACAAGATCAGTAAG	489	(1MM)	A/C
RPGRIP1L-OT-cx1-rev1	GAAGCCATGCGTATCAACATCAGG
RPGRIP1L-OT1-for	CAGACAGCCACAGGGAATTGTG	463	none
RPGRIP1L-OT1-rev	CACGTTCTCCTGCTGCTCCAG
RPGRIP1L-OT-cx2-for	CAGATACTACATTACCTGACTATTAGGCTG	505	1 MM	none
RPGRIP1L-OT-cx2-rev	GACCTATACAGATTGTCTCTTCACTTCC
RPGRIP1L-OT2-for	GGCATTTTCTAGAAGTCCCGGTG	370	none
RPGRIP1L-OT2-rev	CAGGGAACTCTGTCTCTAGAAGAG
RPGRIP1L-OT3-for	ATCCCTTCCGTGCGGCAGACA	512	1 MM	none
RPGRIP1L-OT3-rev	CTCGAGTGAGTGACTGAGCGAG
RPGRIP1L-OT4-for	CGCTAACTCCATAAAGGCTTCAAAG	526	none
RPGRIP1L-OT4-rev	CATGCTGCATCTTGGCTTTCCG
RPGRIP1L-OT-cx3-for2	TAGTTGCAATTAGGGCAACACTGTC	322	none
RPGRIP1L-OT-cx3-rev1	AAGGTCTTGTTATAAAGGATACAATCAG
RPGRIP1L-OT5-for	GCAGATCAGTCTGTCCTTTGTAGC	402	none
RPGRIP1L-OT5-rev	CTAAAATCTGAGTTAAGGAACCACAGGC
RPGRIP1L-OT-cx4-for	CTAGAATAGCTGGCCAACTCTATGG	466	none
RPGRIP1L-OT-cx4-rev	GAGAACTCTGTTCTGAATTGAACGC
RPGRIP1L-OT-cx6-for	TGCTAGACTCTACCCCTCAGAC	642	none
RPGRIP1L-OT-cx6-rev2	CACGTCCAGGCAGCCTGTC
RPGRIP1L-OT-cx7-for	GTTGACGAGCCCTGATGATGTG	631	1 MM	none
RPGRIP1L-OT-cx7-rev	AGGTGCAGGTGAAATGATTCTATGTC
RPGRIP1-OT1-for	CTCAAGCCAGGGCTTCTGATTGG	497	none
RPGRIP1-OT1-rev	CCCAGGAATAGACGGAGGACAC
RPGRIP1-OT2-for	GCTGAAACAGGAAGTGACACATGCC	610	none
RPGRIP1-OT2-rev	CCGTCCCTAGCACCAATGCAATTAC
RPGRIP1-OT3-for	GAGGTGAACTTGGAAAGGCAGCTC	501	none
RPGRIP1-OT3-rev	GGTCCATGTATGCTATGCGGTGC
RPGRIP1-OT4-for	CCCAGACAAGCTTGACTTCAGGC	491	none
RPGRIP1-OT4-rev	GGTGAACTTGGAGTCAGGAGATCTG
RPGRIP1-OT5-for	GTTAGCCACCAAGCACAGCCAG	496	none
RPGRIP1-OT5-rev	GCCTGCCTGATGGAGGACAG
Invs-OT2-for	GCTAGCTAATTTCCAGTGCCAGG	429	1 MM
Invs-OT2-rev	CAGTGCCAGACATGAGAAGCATTC
Invs-OT1-for	GGTAGGGACTGATCAGACCCAAG	470	none
Invs-OT1-rev	TGCCTGGGACACAGCCTAGATG
Invs-OT3-for2	CAGGTAAGAATTCCTTACACCCTC	515	none
Invs-OT3-rev1	CGGCTCCACTACCCTTTGCAAC
Invs-OT4-for1	CATGTGGCCCACTGCCGATTC	381	1 MM
Invs-OT4-rev	CTCCCACTTCCAAGCCCAAGG
Invs-OT17-for	CTGTGGTGGCCTTCTTCCACAG	432	none
Invs-OT17-rev	GTTCTATCCTGACCGGACCTCAC
Invs-OT5-for	GGACATGGAAACCAGCCTCTGAG	386	none
Invs-OT5-rev	CCATCCCAGGCTGATCTGCTG
Invs-OT6-for	CCACTTCTCCACAATTGGACACTC	374	none
Invs-OT6-rev	GACAATGGTCCCTCTATCGAGCC
Invs-OT7-for	GACTCTCAGGGAAGTTGATGGAG	404	none
Invs-OT7-rev	GTGATAGCAAAGCCAGACGAGG
Cep290-AGG1-for	GTCTTCCAGAGGAGGATTCAGGC	343	none
Cep290-AGG1-rev	CTCTGCTACTGACTGCTGCCATC
Cep290-AAG4-for1	TGCAACTGCCTCTCCCTCATCC	517	none
Cep290-AAG4-rev	TGCCTGTGGGAGTCAGATGTGG
Cep290-OT6-for1	TCCCAGAGCCAAAACACTACTGG	451	none
Cep290-OT6-rev	GTCTTCTCCTGTGGCCTTCCATG
Cep290-OT9-for1	GTTTCAAGTCACAAGTAACTCACTTTC	408	none
Cep290-OT9-rev	AAGTACTACATCACTTGGGGTGAGC
Cep290-OT3-for	CTGTAGCAGCAGGTCCCAGTG	457	6 MM	none
Cep290-OT3-rev	GAGTGCTCCCCAACTGCTCAG
Cep290-OT4-for	CTGCACTGCCACTGCTACAGG	664	3 MM	none
Cep290-OT4-rev	CAGACAGGATACTGGCTACTGAGG
Cep290-OT5-for	TGCTGTCCAGCAGGCACGAG	611	none
Cep290-OT5-rev	AGACCGAGGTGGCTGAAGGAC
Cep290-OT7-for	TCACCAGTTCCTGAGAGTTCTAGAAC	421	4 MM	none
Cep290-OT7-rev	GTAACTCATCAAGCATGTCTCAGCTG
Cep290-OT8-for	CCTGTCCCTCAGTGATGATGGAC	423	none
Cep290-OT8-rev	GACCCTGTGCCTTGACACTTGTG
Nphp1-OT1-for	AGCACTAGCACGGAGGGCTG	613	none
Nphp1-OT1-rev	GGACTGGTAGGCATCAGCGTG
Nphp1-OT2-for	GCAGCTGGCTCTGCTGGAAG	514	none
Nphp1-OT2-rev	GAGTCTCGCAACATCCAGGGAG
Nphp1-OT6-for	AGAGACAGCAGAGTCGGCCTAC	493	none
Nphp1-OT6-rev	CCTCAGCAGCCTCTTGCTGAC
Nphp1-OT4-for1	GCTTCGGGCGGTCAGACTAC	361	none
Nphp1-OT4-rev1	TCTGGGCAGCCACCTCCTTC
Nphp1-OT5-for	AAGCGAGCGGAGACACTTGCTG	395	none
Nphp1-OT5-rev	GGGACACTCACCACTTCCGTG
Nphp1-OT8-for	CTAGCACTTAGCTGACCATGCTG	502	ins+C,del-A	(A)x14/(A)x10
Nphp1-OT8-rev	GGACTTTCCCATCCCAGTATTCC
Nphp1-OT7-for	CACGCGCTGTGTGCAAATGCTC	410	none
Nphp1-OT7-rev	CAGGTTCCAGTCCCATTAGTGCAC
